# Supplementary material for: SfgA Renders Aspergillus flavus More Stable to the External Environment
Source: J Fungi (Basel). 2022 Jun 16;8(6):638. doi: 10.3390/jof8060638 (PMC9224668; doi:10.3390/jof8060638)
Supplement: Supplementary file 1 [file jof-08-00638-s001.zip]

Archive with 1 entries (1 files):
- jof-1738709-supplementary.pdf
